# Supplementary material for: Brazilin is a natural product inhibitor of the NLRP3 inflammasome
Source: iScience. 2024 Jan 19;27(2):108968. doi: 10.1016/j.isci.2024.108968 (PMC10847679; doi:10.1016/j.isci.2024.108968)
Supplement: Spreadsheet S1. Additional quantification and statistical analyses information, related to STAR Methods [file mmc2.xlsx]

## Sheet: Figure 3
IL-1b data
Figure	Comparsions made	Outcome of Shapiro-Wilk normality test: all data normally distributed? (yes/no)	Consequent statistical test	Test statistic	Test p-value
3A(i)	Between treatments, LPS+ nigericin+ data only	No (not MCC950 treatment group)	Kruskal Wallis, Dunn's multiple comparisons	9.447	0.0028
3A(i)	Between treatments, LPS+ ATP+ data only	Yes	One-way ANOVA, Tukey's multiple comparisons	F (2, 12) = 93.21	<0.0001
3B(i)	Between treatments, LPS+ silica+ data only	Yes	One-way ANOVA, Tukey's multiple comparisons	F (2, 12) = 16.79	0.0003
3C(i)	Between treatments, LPS+ LLOMe+ data only	No (not brazilin treatment group)	Kruskal Wallis, Dunn's multiple comparisons	10.5	0.0004
3D(i)	Between treatments, LPS+ K+ Free buffer data only	Yes	One-way ANOVA, Tukey's multiple comparisons	F (2, 6) = 134.3	<0.0001
3E(i)	Between treatments, LPS+ Imiquimod+ data only	Yes	One-way ANOVA, Tukey's multiple comparisons	F (2, 12) = 30.93	<0.0001
3G(i)	Between all groups	Yes	Two-way ANOVA, Tukey's multiple comparisons	[Interaction] F (4, 18) = 9.181	P=0.0003
				[Wash condition factor] F (2, 18) = 9.240	P=0.0017
				[Treatment factor] F (2, 18) = 65.13	P<0.0001
LDH data
Figure	Comparsions made	Outcome of Shapiro-Wilk normality test: all data normally distributed? (yes/no)	Consequent statistical test	Test statistic	Test p-value
3A(ii)	Between treatments, LPS+ nigericin+ data only	Yes	One-way ANOVA, Tukey's multiple comparisons	F (2, 12) = 29.61	P<0.0001
3A(ii)	Between treatments, LPS+ ATP+ data only	No (not brazilin treatment group)	Kruskal Wallis, Dunn's multiple comparisons	1.46	0.5209
3B(ii)	Between treatments, LPS+ silica+ data only	Yes	One-way ANOVA, Tukey's multiple comparisons	F (2, 12) = 1.242	P=0.3234
3C(ii)	Between treatments, LPS+ LLOMe+ data only	Yes	One-way ANOVA, Tukey's multiple comparisons	F (2, 12) = 2.232	P=0.1500
3D(ii)	Between treatments, LPS+ K+ Free buffer data only	Yes	One-way ANOVA, Tukey's multiple comparisons	F (2, 6) = 15.93	P=0.0040												5
3E(ii)	Between treatments, LPS+ Imiquimod+ data only	Yes	One-way ANOVA, Tukey's multiple comparisons	F (2, 12) = 11.64	P=0.0016												5
																	5
3G(ii)	Between all groups	Yes	Two-way ANOVA, Tukey's multiple comparisons	[Interaction] F (4, 18) = 6.121	P=0.0027												3
				[Wash condition factor] F (2, 18) = 17.65	P<0.0001												5
				[Treatment factor] F (2, 18) = 42.07	P<0.0001												5
																	3
																	3

## Sheet: Figure 4
Figure	Comparsions made	Outcome of Shapiro-Wilk normality test: all data normally distributed? (yes/no)	Consequent statistical test	Test statistic	Test p-value
B(i)	Between treatments, LPS+ data only	Yes	Unpaired t-test	t=2.719, df=8	0.0263
B(ii)	Between treatments, LPS+ data only	Yes	Unpaired t-test	t=4.550, df=8	0.0019
B(iii)	Between treatments, LPS- and LPS+ data analysed separately	Yes	Unpaired t-tests	LPS- data (t=0.4130, df=8); LPS+ data (t=0.06734, df=8)	LPS- data (0.6905); LPS+ data (0.9480)
C(ii)	Between DMF or Brazilin against a hypothetical mean (representing DMSO control)	Yes	One-sample t-tests, hypothetical mean of 1.0	Brazilin/DMSO (t=3.014, df=2) DMF/DMSO (t=3.212, df=2)	Brazilin/DMSO (0.0947) DMF/DMSO (0.0848)
C(iii)	Between DMFor Brazilin against a hypothetical mean (representing DMSO control)	Yes	One sample t-tests, hypothetical mean of 1.0	Brazilin/DMSO (t=7.828, df=3) DMF/DMSO (t=18.53, df=3)	Brazilin/DMSO (0.0043) DMF/DMSO (0.0003)
C(iv)	Between DMF or Brazilin against a hypothetical mean (representing DMSO control)	Yes	One sample t-tests, hypothetical mean of 1.0	Brazilin/DMSO (t=8.456, df=3) DMF/DMSO (t=0.2116, df=3)	Brazilin/DMSO (0.0035) DMF/DMSO (0.846)
D	LPS+ data only; between DMF or Brazilin against a hypothetical mean (representing DMSO control)	Yes	One sample t-tests, hypothetical mean of 1.0	Brazilin/DMSO (t=7.301, df=3) DMF/DMSO (t=8.742, df=3)	Brazilin/DMSO (0.0053) DMF/DMSO (0.0032)
E	LPS+ data only; between DMF or Brazilin against a hypothetical mean (representing DMSO control)	Yes	One sample t-tests, hypothetical mean of 1.0	Brazilin/DMSO (t=1.673, df=3) DMF/DMSO (t=0.7614, df=3)	Brazilin/DMSO (0.1929) DMF/DMSO (0.5018)

## Sheet: Figure 5
Figure	Comparsions made	Outcome of Shapiro-Wilk normality test: all data normally distributed? (yes/no)	Consequent statistical test	Test statistic	Test p-value
5A	Between treatment groups and a hypothetical mean	Yes	One-sample t-tests, hypothetical mean of 1.0	DMSO LPS+ ATP-/DMSO LPS+ ATP+ (t=191.7, df=2); MCC950/DMSO LPS+ ATP+ (t=155.5, df=2); Brazilin 10uM/DMSO LPS+ ATP+ (t=4.803, df=2); Brazilin 30uM/DMSO LPS+ ATP+ (t=3.667, df=2); Brazilin 60uM/DMSO LPS+ ATP+ (t=20.55, df=2); Brazilin 100uM/DMSO LPS+ ATP+ (t=64.18, df=2);	DMSO LPS+ ATP-/DMSO LPS+ ATP+ (<0.0001); MCC950/DMSO LPS+ ATP+ (<0.0001); Brazilin 10uM/DMSO LPS+ ATP+ (0.0407); Brazilin 30uM/DMSO LPS+ ATP+ (0.067); Brazilin 60uM/DMSO LPS+ ATP+ (0.0024); Brazilin 100uM/DMSO LPS+ ATP+ (0.0002);
5B	Between all groups	No (not LPS- ATP- DMSO, LPS+ ATP+ brazilin (30uM), or LPS+ ATP+ brazilin (100uM)	Kruskal Wallis, Dunn's multiple comparisons	48.71	<0.0001

## Sheet: Figure 6
Figure	Comparsions made	Outcome of Shapiro-Wilk normality test: all data normally distributed? (yes/no)	Consequent statistical test	Test statistic	Test p-value
6B	Between treatments, LPS+ ATP+ data only	Yes	One-way ANOVA, Tukey's multiple comparisons	F (2, 12) = 13.83	P=0.0008
6C	Between treatments, LPS+ ATP+ data only	No (not vehicle treatment group)	Kruskal Wallis, Dunn's multiple comparisons	1.387		0.5234

## Sheet: Supplementary Information
Figure	Comparsions made	Outcome of Shapiro-Wilk normality test: all data normally distributed? (yes/no)	Consequent statistical test	Test statistic	Test p-value
S1A	Between treatments, LPS+ data only	No (not DMSO treatment group)	Kruskal-wallis, Dunn's multiple comparisons of LPS+ data only	4.5	0.1042
S1B	Between treatments, LPS+ data only	Yes	One-way ANOVA, Tukey's multiple comparisons	F (2, 9) = 0.4625	P=0.6439
S2C	Between LPS- and LPS+ groups, analysed for each cytokine separately	Yes, besides IL-6 data	Unpaired t-tests, besides a Mann-Whitney test for IL-6 data	TNFa (t=7.180, df=6); IL-6 (t=4.928, df=6); IL-10 (t=5.340, df=6); CXCL10 (t=3.513, df=6)	TNFa (0.0004); IL-6 (0.0026); IL-10 (0.0018); CXCL10 (0.0126)
S3	Between all groups	No (only LPS+ ATP- DMSO treatment group was)	Kruskal-wallis, Dunn's multiple comparisons of LPS+ data only	17.8	0.0129
S4	Between treatment groups, LPS+ ATP+ data only	No (not vehicle treatment group)	Kruskal-wallis, Dunn's multiple comparisons of LPS+ data only	3.14	0.2157
